# Supplementary material for: Measuring Health Inequalities Using the Robin Hood Index: A Systematic Review with Meta-Analysis
Source: Epidemiologia (Basel). 2025 Jul 10;6(3):35. doi: 10.3390/epidemiologia6030035 (PMC12285989; doi:10.3390/epidemiologia6030035)
Supplement: Supplementary file 1 [file epidemiologia-06-00035-s001.zip]

Archive with 1 entries (1 files):
- epidemiologia-3655655-supplementary.docx
